# Supplementary material for: Polyphenols Suppress Intracellular Zinc Deficiency-Induced ROS Production and NLRP3 Inflammasome Activation in Microglial and Neuronal Cells
Source: Biomolecules. 2026 Jun 21;16(6):920. doi: 10.3390/biom16060920 (PMC13296499; doi:10.3390/biom16060920)
Supplement: Supplementary file 1 [file biomolecules-16-00920-s001.zip]

Archive with 1 entries (1 files):
- biomolecules-4342504-supplementary.pdf
